# Supplementary material for: Association between Dietary Pattern and Periodontitis—A Cross-Sectional Study
Source: Nutrients. 2021 Nov 21;13(11):4167. doi: 10.3390/nu13114167 (PMC8621734; doi:10.3390/nu13114167)
Supplement: Supplementary file 1 [file nutrients-13-04167-s001.zip]

Archive with 1 entries (1 files):
- nutrients-1459121-supplementary.pdf
